# Supplementary material for: Seminal extracellular vesicles subsets modulate gene expression in cumulus cells of porcine in vitro matured oocytes
Source: Sci Rep. 2022 Nov 9;12:19096. doi: 10.1038/s41598-022-22004-7 (PMC9646759; doi:10.1038/s41598-022-22004-7)
Supplement: Supplementary file 1 — Supplementary Information 1. [file 41598_2022_22004_MOESM1_ESM.xlsx]

## Sheet: Supplementary Table S1
Supplementary File 1. Raw data of the relative abundance of transcripts from nine candidate genes in cumulus cells in response to the presence of small- (SP-EV) or large-extracellular vesicles (L-EV) supplementation at two concentrations (Protein concentration; Low: 0.1 mg/mL; High: 0.2 mg/mL) during in vitro maturation. Total replicates: 7. Genes: B-cell lymphoma 2 (BCL2), BCL2 Associated X (BAX…
Replicate	Day	Treatment	Target	CT1	CT2	Average CT	dCt	ddCt	2^-ddCt				CONTROLS
1	2022-07-06	L-EVs HIGH	RPL19	18.7582	18.8234	18.7908								2022-07-06	2022-07-13	2022-07-19	2022-07-27	2022-08-31	2022-09-06	2022-09-14
1	2022-07-06	L-EVs HIGH	BAX1	24.1746	24.2739	24.2243	5.43347	2.57376	0.167966				BAX1	2.85971	5.19573	5.96326	3.9022	4.83768	2.19385	4.35591
1	2022-07-06	L-EVs HIGH	BCL2	29.171	29.2024	29.1867	10.3959	6.26738	0.0129817				BCL2	4.12855	9.28873	10.7051	8.40423	9.83265	5.65242	3.38803
1	2022-07-06	L-EVs HIGH	CCNB1	26.7877	27.1084	26.948	8.15725	5.09393	0.0292801				CCNB1	3.06331	7.82132	7.22648	7.88896	7.62369	4.76766	3.81697
1	2022-07-06	L-EVs HIGH	HSD3B1	23.2209	22.6031	22.912	4.12121	5.17769	0.0276287				HSD3B1	-1.05647	-0.388657	3.97389	-0.846391	3.41724	-0.483115	-0.746024
1	2022-07-06	L-EVs HIGH	CYP11A1	23.6348	23.6886	23.6617	4.8709	3.57414	0.0839611				CYP11A1	1.29677	1.70574	1.69917	0.211754	-1.12488	0.852047	1.38456
1	2022-07-06	L-EVs HIGH	CYP19A	27.4653	27.2912	27.3782	8.58745	4.99818	0.0312895				CYP19A	3.58927	6.85481	8.83853	5.1043	5.47245	4.28119	6.21882
1	2022-07-06	L-EVs HIGH	CX53	19.8156	19.7691	19.7923	1.00154	2.73597	0.150103				CX53	-1.73443	-0.235045	1.37319	-0.25807	-0.0525527	-1.28417	-1.45927
1	2022-07-06	L-EVs HIGH	HAS2	25.4391	25.3457	25.3924	6.60158	4.34372	0.0492503				HAS2	2.25786	4.44097	6.40727	4.65334	5.8082	1.62975	3.62137
1	2022-07-06	L-EVs HIGH	SCD1	24.2696	24.2008	24.2352	5.4444	5.58231	0.0208716				SCD1	-0.13791	0.746868	2.88931	1.01762	4.90311	-2.16368	1.68861
1	2022-07-06	L-EVs LOW	RPL19	21.199	21.3464	21.2727
1	2022-07-06	L-EVs LOW	BAX1	26.1613	26.1922	26.1768	4.90408	2.04437	0.242428
1	2022-07-06	L-EVs LOW	BCL2	29.2271	29.1455	29.1863	7.91358	3.78503	0.0725425
1	2022-07-06	L-EVs LOW	CCNB1	26.7664	26.6641	26.7152	5.44255	2.37924	0.192211
1	2022-07-06	L-EVs LOW	HSD3B1	24.2913	24.2039	24.2476	2.97491	4.03139	0.061155
1	2022-07-06	L-EVs LOW	CYP11A1	24.7006	24.8891	24.7948	3.52212	2.22536	0.213846
1	2022-07-06	L-EVs LOW	CYP19A	27.754	27.8342	27.7941	6.52138	2.93211	0.131023
1	2022-07-06	L-EVs LOW	CX53	21.5921	21.5821	21.5871	0.31441	2.04884	0.241678
1	2022-07-06	L-EVs LOW	HAS2	26.9223	26.3429	26.6326	5.35991	3.10205	0.116463
1	2022-07-06	L-EVs LOW	SCD1	25.9754	25.977	25.9762	4.7035	4.84141	0.034881
1	2022-07-06	S-EVs HIGH	RPL19	19.7568	19.828	19.7924
1	2022-07-06	S-EVs HIGH	BAX1	24.9175	24.9995	24.9585	5.16608	2.30637	0.202169
1	2022-07-06	S-EVs HIGH	BCL2	28.8405	28.9311	28.8858	9.09338	4.96483	0.0320211
1	2022-07-06	S-EVs HIGH	CCNB1	26.8211	26.9404	26.8808	7.08835	4.02504	0.0614246
1	2022-07-06	S-EVs HIGH	HSD3B1	22.9273	23.3957	23.1615	3.36908	4.42556	0.0465344
1	2022-07-06	S-EVs HIGH	CYP11A1	23.8546	24.3267	24.0907	4.29828	3.00152	0.124869
1	2022-07-06	S-EVs HIGH	CYP19A	27.4244	27.1578	27.2911	7.4987	3.90942	0.0665497
1	2022-07-06	S-EVs HIGH	CX53	20.3369	20.5142	20.4255	0.633134	2.36756	0.193772
1	2022-07-06	S-EVs HIGH	HAS2	25.8487	25.9156	25.8822	6.08976	3.8319	0.0702236
1	2022-07-06	S-EVs HIGH	SCD1	25.1556	25.1098	25.1327	5.34027	5.47818	0.0224338
1	2022-07-06	S-EVs LOW	RPL19	25.6491	25.6053	25.6272
1	2022-07-06	S-EVs LOW	BAX1	28.9144	28.7936	28.854	3.22677	0.367063	0.775359
1	2022-07-06	S-EVs LOW	BCL2	28.2589	28.0911	28.175	2.54778	-1.58077	2.99129
1	2022-07-06	S-EVs LOW	CCNB1		28.8419	28.8419	3.21472	0.151412	0.900369
1	2022-07-06	S-EVs LOW	HSD3B1	21.4332	21.3991	21.4161	-4.21109	-3.15461	8.90499
1	2022-07-06	S-EVs LOW	CYP11A1	26.5099	27.2998	26.9048	1.27762	-0.0191464	1.01336
1	2022-07-06	S-EVs LOW	CYP19A	27.7085	27.9799	27.8442	2.21694	-1.37233	2.58889
1	2022-07-06	S-EVs LOW	CX53	24.3752	24.1036	24.2394	-1.38785	0.346581	0.786446
1	2022-07-06	S-EVs LOW	HAS2	26.6627	26.4626	26.5627	0.935433	-1.32242	2.50086
1	2022-07-06	S-EVs LOW	SCD1	22.7642	22.727	22.7456	-2.88158	-2.74367	6.6977
1	2022-07-06	CNT	RPL19	24.8652	25.0934	24.9793
1	2022-07-06	CNT	BAX1	27.8417	27.8362	27.839	2.85971	0	1
1	2022-07-06	CNT	BCL2	29.1264	29.0893	29.1078	4.12855	0	1
1	2022-07-06	CNT	CCNB1	27.9913	28.0939	28.0426	3.06331	0	1
1	2022-07-06	CNT	HSD3B1	23.5689	24.2767	23.9228	-1.05647	0	1
1	2022-07-06	CNT	CYP11A1	26.2022	26.3498	26.276	1.29677	0	1
1	2022-07-06	CNT	CYP19A	28.6084	28.5287	28.5685	3.58927	0	1
1	2022-07-06	CNT	CX53	23.1934	23.2963	23.2448	-1.73443	0	1
1	2022-07-06	CNT	HAS2	27.3377	27.1365	27.2371	2.25786	0	1
1	2022-07-06	CNT	SCD1	24.7557	24.927	24.8414	-0.13791	0	1
2	2022-07-13	L-EVs HIGH	RPL19	21.6455	21.6736	21.6595
2	2022-07-13	L-EVs HIGH	BAX1	27.1251	27.1732	27.1491	5.4896	0.293868	0.815712
2	2022-07-13	L-EVs HIGH	BCL2	30.8309	30.7931	30.812	9.15247	-0.136257	1.09905
2	2022-07-13	L-EVs HIGH	CCNB1	25.3108	25.4893	25.4	3.7405	-4.08082	16.9219
2	2022-07-13	L-EVs HIGH	HSD3B1	23.9243	23.9601	23.9422	2.28267	2.67132	0.156983
2	2022-07-13	L-EVs HIGH	CYP11A1	21.796	21.8007	21.7983	0.138804	-1.56693	2.96274
2	2022-07-13	L-EVs HIGH	CYP19A	29.8272	29.9047	29.8659	8.20641	1.35159	0.391859
2	2022-07-13	L-EVs HIGH	CX53	22.9312	22.8417	22.8865	1.22694	1.46199	0.362992
2	2022-07-13	L-EVs HIGH	HAS2	27.8993	27.9219	27.9106	6.2511	1.81013	0.285166
2	2022-07-13	L-EVs HIGH	SCD1	24.6286	24.724	24.6763	3.01678	2.26991	0.207342
2	2022-07-13	L-EVs LOW	RPL19	22.5759	22.5407	22.5583
2	2022-07-13	L-EVs LOW	BAX1	26.5181	26.5225	26.5203	3.96196	-1.23376	2.3518
2	2022-07-13	L-EVs LOW	BCL2	29.94	29.7018	29.8209	7.26261	-2.02612	4.07307
2	2022-07-13	L-EVs LOW	CCNB1	28.141	28.2354	28.1882	5.62991	-2.19141	4.56752
2	2022-07-13	L-EVs LOW	HSD3B1	21.0896	21.0718	21.0807	-1.4776	-1.08895	2.12719
2	2022-07-13	L-EVs LOW	CYP11A1	24.5235	24.2145	24.369	1.81072	0.10498	0.929818
2	2022-07-13	L-EVs LOW	CYP19A	27.8144	27.8336	27.824	5.26567	-1.58914	3.0087
2	2022-07-13	L-EVs LOW	CX53	22.2468	22.2407	22.2437	-0.314569	-0.0795231	1.05667
2	2022-07-13	L-EVs LOW	HAS2	26.2907	26.1792	26.2349	3.67664	-0.764329	1.69858
2	2022-07-13	L-EVs LOW	SCD1	22.7132	22.559	22.6361	0.0777607	-0.669107	1.59009
2	2022-07-13	S-EVs HIGH	RPL19	23.4702	23.2067	23.3384
2	2022-07-13	S-EVs HIGH	BAX1	27.3049	27.465	27.3849	4.04647	-1.14926	2.218
2	2022-07-13	S-EVs HIGH	BCL2	30.9375	30.4774	30.7074	7.36897	-1.91976	3.78359
2	2022-07-13	S-EVs HIGH	CCNB1	29.0847	28.6476	28.8662	5.52774	-2.29359	4.90274
2	2022-07-13	S-EVs HIGH	HSD3B1	20.8363	20.6265	20.7314	-2.60707	-2.21841	4.6538
2	2022-07-13	S-EVs HIGH	CYP11A1	24.11	24.3707	24.2404	0.901914	-0.803823	1.74572
2	2022-07-13	S-EVs HIGH	CYP19A	28.7838	28.5713	28.6775	5.33909	-1.51572	2.85941
2	2022-07-13	S-EVs HIGH	CX53	22.3022	22.227	22.2646	-1.07385	-0.838801	1.78856
2	2022-07-13	S-EVs HIGH	HAS2	26.9212	26.9511	26.9362	3.59774	-0.843231	1.79406
2	2022-07-13	S-EVs HIGH	SCD1	22.7697	23.058	22.9139	-0.424582	-1.17145	2.25238
2	2022-07-13	S-EVs LOW	RPL19	24.2331	24.4241	24.3286
2	2022-07-13	S-EVs LOW	BAX1	28.3794	28.3838	28.3816	4.05298	-1.14275	2.20801
2	2022-07-13	S-EVs LOW	BCL2	31.625	32.1299	31.8774	7.54882	-1.73991	3.34014
2	2022-07-13	S-EVs LOW	CCNB1	29.652	29.773	29.7125	5.38387	-2.43745	5.41684
2	2022-07-13	S-EVs LOW	HSD3B1	22.2236	22.2723	22.248	-2.08065	-1.69199	3.23102
2	2022-07-13	S-EVs LOW	CYP11A1	25.2622	25.6006	25.4314	1.1028	-0.602934	1.5188
2	2022-07-13	S-EVs LOW	CYP19A	29.473	29.4677	29.4703	5.14172	-1.7131	3.27864
2	2022-07-13	S-EVs LOW	CX53	23.1071	23.9685	23.5378	-0.790851	-0.555805	1.46999
2	2022-07-13	S-EVs LOW	HAS2	27.8041	27.9292	27.8667	3.53808	-0.902892	1.86981
2	2022-07-13	S-EVs LOW	SCD1	23.9655	23.9421	23.9538	-0.374847	-1.12172	2.17606
2	2022-07-13	CNT	RPL19	23.4421	23.2741	23.3581
2	2022-07-13	CNT	BAX1	28.6424	28.4653	28.5538	5.19573	0	1
2	2022-07-13	CNT	BCL2	32.6259	32.6677	32.6468	9.28873	0	1
2	2022-07-13	CNT	CCNB1	31.1654	31.1935	31.1794	7.82132	0	1
2	2022-07-13	CNT	HSD3B1	22.9511	22.9878	22.9694	-0.388657	0	1
2	2022-07-13	CNT	CYP11A1	24.9023	25.2254	25.0638	1.70574	0	1
2	2022-07-13	CNT	CYP19A	30.0553	30.3705	30.2129	6.85481	0	1
2	2022-07-13	CNT	CX53	23.1623	23.0838	23.123	-0.235045	0	1
2	2022-07-13	CNT	HAS2	27.6671	27.9311	27.7991	4.44097	0	1
2	2022-07-13	CNT	SCD1	24.1417	24.0683	24.105	0.746868	0	1
3	2022-07-19	L-EVs HIGH	RPL19	18.9008	18.9148	18.9078
3	2022-07-19	L-EVs HIGH	BAX1	24.9951	24.679	24.8371	5.92926	-0.0340014	1.02385
3	2022-07-19	L-EVs HIGH	BCL2	29.0292	29.0023	29.0157	10.1079	-0.597124	1.5127
3	2022-07-19	L-EVs HIGH	CCNB1	27.7844	28.0048	27.8946	8.98678	1.76031	0.295186
3	2022-07-19	L-EVs HIGH	HSD3B1	23.538	23.5388	23.5384	4.6306	0.656709	0.634324
3	2022-07-19	L-EVs HIGH	CYP11A1	21.2054	20.8091	21.0072	2.09942	0.400253	0.757725
3	2022-07-19	L-EVs HIGH	CYP19A	26.1093	26.1242	26.1168	7.20895	-1.62958	3.09424
3	2022-07-19	L-EVs HIGH	CX53	19.883	26.412	23.1475	4.23971	2.86653	0.137116
3	2022-07-19	L-EVs HIGH	HAS2	25.9217	25.7583	25.84	6.93221	0.524949	0.694984
3	2022-07-19	L-EVs HIGH	SCD1	20.5862	20.47	20.5281	1.62031	-1.269	2.40995
3	2022-07-19	L-EVs LOW	RPL19	20.649	20.559	20.604
3	2022-07-19	L-EVs LOW	BAX1	26.8906	26.4708	26.6807	6.07666	0.113403	0.924405
3	2022-07-19	L-EVs LOW	BCL2	30.7095	31.1496	30.9296	10.3256	-0.379506	1.3009
3	2022-07-19	L-EVs LOW	CCNB1	30.9832	30.1969	30.59	9.98603	2.75956	0.147669
3	2022-07-19	L-EVs LOW	HSD3B1	24.9304	24.772	24.8512	4.24722	0.273326	0.82741
3	2022-07-19	L-EVs LOW	CYP11A1	22.5163	22.804	22.6601	2.05612	0.356946	0.780815
3	2022-07-19	L-EVs LOW	CYP19A	28.468	29.1115	28.7898	8.18574	-0.652788	1.5722
3	2022-07-19	L-EVs LOW	CX53	21.7671	21.8103	21.7887	1.18472	-0.188465	1.13955
3	2022-07-19	L-EVs LOW	HAS2	27.5124	27.4126	27.4625	6.8585	0.451238	0.731415
3	2022-07-19	L-EVs LOW	SCD1	21.8125	22.2817	22.0471	1.44308	-1.44623	2.72494
3	2022-07-19	S-EVs HIGH	RPL19	18.5943	18.9125	18.7534
3	2022-07-19	S-EVs HIGH	BAX1	24.8741	24.7521	24.8131	6.05966	0.0964003	0.935364
3	2022-07-19	S-EVs HIGH	BCL2	29.8838	29.8078	29.8458	11.0924	0.387334	0.764541
3	2022-07-19	S-EVs HIGH	CCNB1	28.9623	28.6353	28.7988	10.0454	2.81891	0.141717
3	2022-07-19	S-EVs HIGH	HSD3B1	21.6159	21.6488	21.6324	2.87894	-1.09494	2.13605
3	2022-07-19	S-EVs HIGH	CYP11A1	20.6398	20.4218	20.5308	1.77735	0.0781808	0.947251
3	2022-07-19	S-EVs HIGH	CYP19A	27.1645	27.4056	27.2851	8.53165	-0.306879	1.23703
3	2022-07-19	S-EVs HIGH	CX53	20.1978	19.835	20.0164	1.26298	-0.110209	1.07938
3	2022-07-19	S-EVs HIGH	HAS2	25.233	24.9475	25.0903	6.33686	-0.070406	1.05001
3	2022-07-19	S-EVs HIGH	SCD1	20.3206	20.3311	20.3258	1.57241	-1.3169	2.4913
3	2022-07-19	S-EVs LOW	RPL19	25.7813	23.055	24.4181
3	2022-07-19	S-EVs LOW	BAX1	28.7615	28.6619	28.7117	4.29356	-1.6697	3.18148
3	2022-07-19	S-EVs LOW	BCL2	34.3599	33.9592	34.1596	9.74143	-0.963623	1.9502
3	2022-07-19	S-EVs LOW	CCNB1	29.5014	29.3094	29.4054	4.98724	-2.23924	4.72147
3	2022-07-19	S-EVs LOW	HSD3B1	25.52	25.6432	25.5816	1.16348	-2.81041	7.01484
3	2022-07-19	S-EVs LOW	CYP11A1	22.5546	22.6466	22.6006	-1.81751	-3.51669	11.4453
3	2022-07-19	S-EVs LOW	CYP19A	33.1883	33.2229	33.2056	8.78749	-0.0510411	1.03601
3	2022-07-19	S-EVs LOW	CX53	24.5105	24.3303	24.4204	0.00226688	-1.37092	2.58635
3	2022-07-19	S-EVs LOW	HAS2	28.792	28.6361	28.714	4.29588	-2.11138	4.32106
3	2022-07-19	S-EVs LOW	SCD1	25.8374	25.6795	25.7585	1.34033	-1.54898	2.92609
3	2022-07-19	CNT	RPL19	20.2287	20.2662	20.2475
3	2022-07-19	CNT	BAX1	26.0625	26.3589	26.2107	5.96326	0	1
3	2022-07-19	CNT	BCL2	30.9706	30.9345	30.9525	10.7051	0	1
3	2022-07-19	CNT	CCNB1	27.4595	27.4884	27.4739	7.22648	0	1
3	2022-07-19	CNT	HSD3B1	24.0116	24.4311	24.2214	3.97389	0	1
3	2022-07-19	CNT	CYP11A1	22.0031	21.8901	21.9466	1.69917	0	1
3	2022-07-19	CNT	CYP19A	29.2433	28.9287	29.086	8.83853	0	1
3	2022-07-19	CNT	CX53	21.6163	21.625	21.6207	1.37319	0	1
3	2022-07-19	CNT	HAS2	26.5951	26.7144	26.6547	6.40727	0	1
3	2022-07-19	CNT	SCD1	23.0647	23.2089	23.1368	2.88931	0	1
4	2022-07-27	L-EVs HIGH	RPL19	20.5499	20.2551	20.4025
4	2022-07-27	L-EVs HIGH	BAX1	26.399	26.1882	26.2936	5.8911	1.9889	0.251932
4	2022-07-27	L-EVs HIGH	BCL2	29.218	29.4396	29.3288	8.92628	0.522045	0.696384
4	2022-07-27	L-EVs HIGH	CCNB1	29.1479	28.7662	28.9571	8.55457	0.665614	0.63042
4	2022-07-27	L-EVs HIGH	HSD3B1	19.7764	19.6839	19.7301	-0.672379	0.174011	0.886375
4	2022-07-27	L-EVs HIGH	CYP11A1	22.0073	21.9096	21.9584	1.55594	1.34419	0.393876
4	2022-07-27	L-EVs HIGH	CYP19A	27.796	27.3347	27.5653	7.16283	2.05852	0.240061
4	2022-07-27	L-EVs HIGH	CX53	20.5059	20.2992	20.4026	6.29425e-05	0.258132	0.83617
4	2022-07-27	L-EVs HIGH	HAS2	26.7739	26.542	26.658	6.25548	1.60215	0.329387
4	2022-07-27	L-EVs HIGH	SCD1	21.9214	21.9205	21.921	1.51846	0.500837	0.706697
4	2022-07-27	L-EVs LOW	RPL19	20.6219	20.5532	20.5876
4	2022-07-27	L-EVs LOW	BAX1	26.8814	26.9746	26.928	6.34044	2.43824	0.184509
4	2022-07-27	L-EVs LOW	BCL2	30.2481	30.1273	30.1877	9.60014	1.1959	0.436513
4	2022-07-27	L-EVs LOW	CCNB1	30.2626	30.0724	30.1675	9.57993	1.69097	0.309718
4	2022-07-27	L-EVs LOW	HSD3B1	20.4641	20.3484	20.4062	-0.181365	0.665026	0.630677
4	2022-07-27	L-EVs LOW	CYP11A1	22.2647	22.4653	22.365	1.77745	1.56569	0.337816
4	2022-07-27	L-EVs LOW	CYP19A	28.891	28.6078	28.7494	8.16182	3.05752	0.120114
4	2022-07-27	L-EVs LOW	CX53	20.7185	20.6336	20.6761	0.0884924	0.346562	0.786456
4	2022-07-27	L-EVs LOW	HAS2	27.4123	27.6587	27.5355	6.94795	2.29461	0.203823
4	2022-07-27	L-EVs LOW	SCD1	22.5168	22.4671	22.492	1.90439	0.886763	0.540826
4	2022-07-27	S-EVs HIGH	RPL19	25.7777	25.8108	25.7942
4	2022-07-27	S-EVs HIGH	BAX1	29.7199	29.516	29.6179	3.82368	-0.0785227	1.05594
4	2022-07-27	S-EVs HIGH	BCL2	32.9454	32.1943	32.5699	6.77562	-1.62861	3.09216
4	2022-07-27	S-EVs HIGH	CCNB1	32.0282	32.1185	32.0733	6.27908	-1.60988	3.05226
4	2022-07-27	S-EVs HIGH	HSD3B1	25.8243	26.12	25.9722	0.177956	1.02435	0.491633
4	2022-07-27	S-EVs HIGH	CYP11A1	26.2439	25.7358	25.9898	0.195599	-0.0161557	1.01126
4	2022-07-27	S-EVs HIGH	CYP19A	29.504	29.2581	29.381	3.58681	-1.51749	2.86293
4	2022-07-27	S-EVs HIGH	CX53	25.3939	25.2913	25.3426	-0.451661	-0.193592	1.14361
4	2022-07-27	S-EVs HIGH	HAS2	30.6491	30.4987	30.5739	4.77968	0.126343	0.916151
4	2022-07-27	S-EVs HIGH	SCD1	26.4419	26.8657	26.6538	0.859571	-0.158052	1.11578
4	2022-07-27	S-EVs LOW	RPL19	30.8975	31.1354	31.0165
4	2022-07-27	S-EVs LOW	BAX1	31.1512	30.6437	30.8974	-0.11902	-4.02122	16.2371
4	2022-07-27	S-EVs LOW	BCL2	32.5174	32.4095	32.4634	1.44697	-6.95726	124.264
4	2022-07-27	S-EVs LOW	CCNB1	31.6446	31.4908	31.5677	0.551235	-7.33772	161.761
4	2022-07-27	S-EVs LOW	HSD3B1	31.1495	31.701	31.4253	0.408794	1.25519	0.41894
4	2022-07-27	S-EVs LOW	CYP11A1	29.019	29.977	29.498	-1.51846	-1.73021	3.31776
4	2022-07-27	S-EVs LOW	CYP19A	28.7339	28.9319	28.8329	-2.18353	-7.28783	156.263
4	2022-07-27	S-EVs LOW	CX53	29.8268	29.6978	29.7623	-1.2542	-0.996129	1.99464
4	2022-07-27	S-EVs LOW	HAS2	32.6498	32.1093	32.3795	1.36306	-3.29027	9.78296
4	2022-07-27	S-EVs LOW	SCD1	30.9979	30.9711	30.9845	-0.0319586	-1.04958	2.06993
4	2022-07-27	CNT	RPL19	24.4823	24.4731	24.4777
4	2022-07-27	CNT	BAX1	28.2724	28.4874	28.3799	3.9022	0	1
4	2022-07-27	CNT	BCL2	32.8025	32.9614	32.882	8.40423	0	1
4	2022-07-27	CNT	CCNB1	32.2929	32.4405	32.3667	7.88896	0	1
4	2022-07-27	CNT	HSD3B1	23.6126	23.6501	23.6313	-0.846391	0	1
4	2022-07-27	CNT	CYP11A1	24.7027	24.6763	24.6895	0.211754	0	1
4	2022-07-27	CNT	CYP19A	29.2185	29.9455	29.582	5.1043	0	1
4	2022-07-27	CNT	CX53	24.1927	24.2466	24.2197	-0.25807	0	1
4	2022-07-27	CNT	HAS2	29.0727	29.1895	29.1311	4.65334	0	1
4	2022-07-27	CNT	SCD1	25.425	25.5657	25.4953	1.01762	0	1
5	2022-08-31	L-EVs HIGH	RPL19	20.2582	20.5185	20.3883
5	2022-08-31	L-EVs HIGH	BAX1	26.8193	26.8006	26.8099	6.42159	1.58391	0.333577
5	2022-08-31	L-EVs HIGH	BCL2	30.9222	30.3443	30.6333	10.2449	0.412274	0.751438
5	2022-08-31	L-EVs HIGH	CCNB1	27.5585	27.8897	27.7241	7.33579	-0.2879	1.22086
5	2022-08-31	L-EVs HIGH	HSD3B1	23.9263	23.9131	23.9197	3.53136	0.114121	0.923945
5	2022-08-31	L-EVs HIGH	CYP11A1	20.8922	21.2938	21.093	0.70466	1.82954	0.281354
5	2022-08-31	L-EVs HIGH	CYP19A	27.9359	28.0823	28.0091	7.62074	2.14828	0.225581
5	2022-08-31	L-EVs HIGH	CX53	21.8321	21.545	21.6886	1.30021	1.35277	0.391541
5	2022-08-31	L-EVs HIGH	HAS2	26.4416	26.4676	26.4546	6.06627	0.258076	0.836203
5	2022-08-31	L-EVs HIGH	SCD1	25.1755	25.1391	25.1573	4.76898	-0.134121	1.09742
5	2022-08-31	L-EVs LOW	RPL19	20.1692	19.9892	20.0792
5	2022-08-31	L-EVs LOW	BAX1	26.9113	26.9879	26.9496	6.87043	2.03274	0.24439
5	2022-08-31	L-EVs LOW	BCL2	32.2041	32.0816	32.1428	12.0637	2.23102	0.213008
5	2022-08-31	L-EVs LOW	CCNB1	28.4744	28.7859	28.6302	8.55098	0.927293	0.525844
5	2022-08-31	L-EVs LOW	HSD3B1	24.3367	24.278	24.3074	4.2282	0.810962	0.570002
5	2022-08-31	L-EVs LOW	CYP11A1	20.2981	20.4484	20.3732	0.294064	1.41895	0.373985
5	2022-08-31	L-EVs LOW	CYP19A	28.6472	28.7112	28.6792	8.60004	3.12759	0.11442
5	2022-08-31	L-EVs LOW	CX53	21.2629	21.5307	21.3968	1.3176	1.37015	0.38685
5	2022-08-31	L-EVs LOW	HAS2	26.6958	26.9523	26.8241	6.74491	0.936714	0.522421
5	2022-08-31	L-EVs LOW	SCD1	25.9072	25.6752	25.7912	5.71203	0.808925	0.570807
5	2022-08-31	S-EVs HIGH	RPL19	22.9908	22.921	22.9559
5	2022-08-31	S-EVs HIGH	BAX1	27.5926	27.5402	27.5664	4.61052	-0.227169	1.17054
5	2022-08-31	S-EVs HIGH	BCL2	31.5281	31.853	31.6905	8.73464	-1.09801	2.14059
5	2022-08-31	S-EVs HIGH	CCNB1	28.6964	29.2094	28.9529	5.997	-1.62669	3.08803
5	2022-08-31	S-EVs HIGH	HSD3B1	25.62	25.5718	25.5959	2.64001	-0.777228	1.71383
5	2022-08-31	S-EVs HIGH	CYP11A1	20.3392	20.2118	20.2755	-2.68043	-1.55554	2.93944
5	2022-08-31	S-EVs HIGH	CYP19A	26.5644	26.5636	26.564	3.60811	-1.86434	3.64101
5	2022-08-31	S-EVs HIGH	CX53	21.2227	21.5018	21.3623	-1.59361	-1.54106	2.91008
5	2022-08-31	S-EVs HIGH	HAS2	27.491	27.5172	27.5041	4.54819	-1.26001	2.39497
5	2022-08-31	S-EVs HIGH	SCD1	26.6776	26.7402	26.7089	3.753	-1.1501	2.2193
5	2022-08-31	S-EVs LOW	RPL19	23.7203	23.7629	23.7416
5	2022-08-31	S-EVs LOW	BAX1	26.6635	26.4259	26.5447	2.80315	-2.03454	4.09691
5	2022-08-31	S-EVs LOW	BCL2	31.4858	31.6927	31.5893	7.84766	-1.98499	3.95859
5	2022-08-31	S-EVs LOW	CCNB1	29.8729	29.9124	29.8927	6.15109	-1.4726	2.77523
5	2022-08-31	S-EVs LOW	HSD3B1	24.5751	24.4163	24.4957	0.754111	-2.66313	6.33404
5	2022-08-31	S-EVs LOW	CYP11A1	19.896	19.9483	19.9222	-3.81942	-2.69453	6.47345
5	2022-08-31	S-EVs LOW	CYP19A	25.3319	25.0081	25.17	1.42844	-4.04401	16.4956
5	2022-08-31	S-EVs LOW	CX53	20.5141	20.6816	20.5979	-3.14374	-3.09118	8.52195
5	2022-08-31	S-EVs LOW	HAS2	26.6727	26.6975	26.6851	2.9435	-2.8647	7.28384
5	2022-08-31	S-EVs LOW	SCD1	26.3722	26.1136	26.2429	2.50127	-2.40183	5.28474
5	2022-08-31	CNT	RPL19	22.5237	22.5184	22.521
5	2022-08-31	CNT	BAX1	27.2742	27.4433	27.3587	4.83768	0	1
5	2022-08-31	CNT	BCL2	32.3635	32.3439	32.3537	9.83265	0	1
5	2022-08-31	CNT	CCNB1	30.0116	30.2778	30.1447	7.62369	0	1
5	2022-08-31	CNT	HSD3B1	25.7286	26.1479	25.9383	3.41724	0	1
5	2022-08-31	CNT	CYP11A1	21.2171	21.5752	21.3962	-1.12488	0	1
5	2022-08-31	CNT	CYP19A	27.7744	28.2126	27.9935	5.47245	0	1
5	2022-08-31	CNT	CX53	22.3434	22.5936	22.4685	-0.0525527	0	1
5	2022-08-31	CNT	HAS2	28.2445	28.414	28.3292	5.8082	0	1
5	2022-08-31	CNT	SCD1	27.318	27.5302	27.4241	4.90311	0	1
6	2022-09-06	L-EV LOW	RPL19	26.427	26.9317	26.6793
6	2022-09-06	L-EV LOW	BAX1	29.0174	28.6183	28.8178	2.13848	-0.0553627	1.03912
6	2022-09-06	L-EV LOW	BCL2	33.9262	33.2103	33.5682	6.8889	1.23649	0.424405
6	2022-09-06	L-EV LOW	CCNB1	32.1587	32.4382	32.2985	5.61912	0.851465	0.554222
6	2022-09-06	L-EV LOW	HSD3B1	27.9242	27.8852	27.9047	1.22536	1.70847	0.305984
6	2022-09-06	L-EV LOW	CYP11A1	27.9313	27.7386	27.8349	1.15559	0.303547	0.810258
6	2022-09-06	L-EV LOW	CYP19A	31.9077	31.5937	31.7507	5.07135	0.790169	0.578276
6	2022-09-06	L-EV LOW	CX53	25.9504	25.7392	25.8448	-0.834532	0.449641	0.732225
6	2022-09-06	L-EV LOW	HAS2	30.2465	30.3717	30.3091	3.62975	2	0.25
6	2022-09-06	L-EV LOW	SCD1	26.072	25.8284	25.9502	-0.729116	1.43457	0.369958
6	2022-09-06	S-EV LOW	RPL19	26.9591	27.1733	27.0662
6	2022-09-06	S-EV LOW	BAX1	30.1794	30.1696	30.1745	3.10828	0.914435	0.530551
6	2022-09-06	S-EV LOW	BCL2	34.0246	34.361	34.1928	7.12657	1.47415	0.359945
6	2022-09-06	S-EV LOW	CCNB1	33.8953	34.8264	34.3609	7.29465	2.52699	0.1735
6	2022-09-06	S-EV LOW	HSD3B1	27.4136	29.136	28.2748	1.2086	1.69171	0.309559
6	2022-09-06	S-EV LOW	CYP11A1	28.7893	28.8129	28.8011	1.73485	0.882799	0.542314
6	2022-09-06	S-EV LOW	CYP19A	33.3035	32.6754	32.9894	5.9232	1.64201	0.32041
6	2022-09-06	S-EV LOW	CX53	26.6082	26.4682	26.5382	-0.527993	0.75618	0.592062
6	2022-09-06	S-EV LOW	HAS2	29.8825	29.8046	29.8436	2.77736	1.14761	0.451372
6	2022-09-06	S-EV LOW	SCD1	25.8205	25.5162	25.6683	-1.3979	0.76578	0.588135
6	2022-09-06	CNT	RPL19	28.5196	27.946	28.2328
6	2022-09-06	CNT	BAX1	30.507	30.3463	30.4267	2.19385	0	1
6	2022-09-06	CNT	BCL2	33.4384	34.332	33.8852	5.65242	0	1
6	2022-09-06	CNT	CCNB1	32.5051	33.4958	33.0005	4.76766	0	1
6	2022-09-06	CNT	HSD3B1	27.762	27.7374	27.7497	-0.483115	0	1
6	2022-09-06	CNT	CYP11A1	29.0895	29.0802	29.0848	0.852047	0	1
6	2022-09-06	CNT	CYP19A	32.2295	32.7984	32.514	4.28119	0	1
6	2022-09-06	CNT	CX53	26.9738	26.9234	26.9486	-1.28417	0	1
6	2022-09-06	CNT	HAS2	29.8046	29.9205	29.8626	1.62975	0	1
6	2022-09-06	CNT	SCD1	26.1754	25.9628	26.0691	-2.16368	0	1
7	2022-09-14	L-EV HIGH	RPL19	29.7387	29.2424	29.4905
7	2022-09-14	L-EV HIGH	BAX1	32.7997	32.7229	32.7613	3.27077	-1.08514	2.12158
7	2022-09-14	L-EV HIGH	BCL2	29.6961	29.6073	29.6517	0.161145	-3.22689	9.36245
7	2022-09-14	L-EV HIGH	CCNB1	30.7144	30.6022	30.6583	1.16777	-2.6492	6.27318
7	2022-09-14	L-EV HIGH	HSD3B1	29.2593	29.4149	29.3371	-0.153436	0.592588	0.663152
7	2022-09-14	L-EV HIGH	CYP11A1	30.7685	30.7875	30.778	1.28746	-0.0971003	1.06962
7	2022-09-14	L-EV HIGH	CYP19A	30.3076	30.2138	30.2607	0.770159	-5.44866	43.6726
7	2022-09-14	L-EV HIGH	CX53	26.7308	26.5677	26.6492	-2.8413	-1.38203	2.60635
7	2022-09-14	L-EV HIGH	HAS2	29.8412	30.035	29.9381	0.447574	-3.1738	9.02419
7	2022-09-14	L-EV HIGH	SCD1	30.1783	30.2331	30.2057	0.715171	-0.973435	1.96351
7	2022-09-14	L-EV LOW	RPL19	22.6352	22.6315	22.6333
7	2022-09-14	L-EV LOW	BAX1	27.8528	28.9475	28.4002	5.76681	1.4109	0.376077
7	2022-09-14	L-EV LOW	BCL2	26.1937	26.5103	26.352	3.71861	0.330578	0.795218
7	2022-09-14	L-EV LOW	CCNB1	25.4042	25.5673	25.4857	2.8524	-0.964561	1.95147
7	2022-09-14	L-EV LOW	HSD3B1	24.9306	24.7924	24.8615	2.22813	2.97415	0.12726
7	2022-09-14	L-EV LOW	CYP11A1	25.4362	25.3429	25.3896	2.75624	1.37168	0.386442
7	2022-09-14	L-EV LOW	CYP19A	30.5453	29.9197	30.2325	7.59916	1.38034	0.384127
7	2022-09-14	L-EV LOW	CX53	23.6146	23.1644	23.3895	0.756124	2.2154	0.215327
7	2022-09-14	L-EV LOW	HAS2	27.8438	27.4666	27.6552	5.02184	1.40047	0.378806
7	2022-09-14	L-EV LOW	SCD1	25.1399	25.0119	25.0759	2.44255	0.753948	0.592979
7	2022-09-14	S-EV HIGH	RPL19	22.6179	22.404	22.511
7	2022-09-14	S-EV HIGH	BAX1	27.8178	27.7098	27.7638	5.25286	0.896954	0.53702
7	2022-09-14	S-EV HIGH	BCL2	26.7273	27.4947	27.111	4.60005	1.21202	0.431665
7	2022-09-14	S-EV HIGH	CCNB1	27.4497	28.2573	27.8535	5.34253	1.52556	0.347344
7	2022-09-14	S-EV HIGH	HSD3B1	24.1103	24.1219	24.1161	1.60512	2.35115	0.19599
7	2022-09-14	S-EV HIGH	CYP11A1	25.0664	24.7541	24.9103	2.3993	1.01474	0.494919
7	2022-09-14	S-EV HIGH	CYP19A	30.5558	30.6771	30.6164	8.10548	1.88666	0.270432
7	2022-09-14	S-EV HIGH	CX53	23.6817	23.3783	23.53	1.01901	2.47829	0.179457
7	2022-09-14	S-EV HIGH	HAS2	27.9988	28.0762	28.0375	5.52657	1.9052	0.26698
7	2022-09-14	S-EV HIGH	SCD1	25.1672	24.9042	25.0357	2.52472	0.836118	0.560149
7	2022-09-14	S-EV LOW	RPL19	21.6771	21.5596	21.6184
7	2022-09-14	S-EV LOW	BAX1	26.8851	27.0988	26.992	5.37361	1.0177	0.493904
7	2022-09-14	S-EV LOW	BCL2	26.8035	26.8817	26.8426	5.22424	1.83621	0.280057
7	2022-09-14	S-EV LOW	CCNB1	26.5107	26.536	26.5234	4.905	1.08804	0.470401
7	2022-09-14	S-EV LOW	HSD3B1	23.973	23.5544	23.7637	2.14535	2.89137	0.134776
7	2022-09-14	S-EV LOW	CYP11A1	24.6237	24.4576	24.5407	2.92229	1.53773	0.344427
7	2022-09-14	S-EV LOW	CYP19A	30.7563	30.4813	30.6188	9.00044	2.78162	0.145428
7	2022-09-14	S-EV LOW	CX53	22.3229	22.3366	22.3297	0.711358	2.17063	0.222114
7	2022-09-14	S-EV LOW	HAS2	27.5666	27.1348	27.3507	5.73233	2.11096	0.231494
7	2022-09-14	S-EV LOW	SCD1	24.5408	24.5078	24.5243	2.90595	1.21734	0.430074
7	2022-09-14	CNT	RPL19	23.7028	23.6317	23.6672
7	2022-09-14	CNT	BAX1	27.8054	28.2409	28.0231	4.35591	0	1
7	2022-09-14	CNT	BCL2	27.0739	27.0367	27.0553	3.38803	0	1
7	2022-09-14	CNT	CCNB1	27.4355	27.5329	27.4842	3.81697	0	1
7	2022-09-14	CNT	HSD3B1	23.014	22.8284	22.9212	-0.746024	0	1
7	2022-09-14	CNT	CYP11A1	25.0494	25.0542	25.0518	1.38456	0	1
7	2022-09-14	CNT	CYP19A	29.8788	29.8933	29.8861	6.21882	0	1
7	2022-09-14	CNT	CX53	22.1928	22.2231	22.208	-1.45927	0	1
7	2022-09-14	CNT	HAS2	27.3219	27.2553	27.2886	3.62137	0	1
7	2022-09-14	CNT	SCD1	25.3972	25.3145	25.3558	1.68861	0	1
